# Supplementary material for: Seasonal Variation of Triacylglycerol Profile of Bovine Milk
Source: Metabolites. 2017 Jun 2;7(2):24. doi: 10.3390/metabo7020024 (PMC5487995; doi:10.3390/metabo7020024)
Supplement: Supplementary file 1 [file metabolites-07-00024-s001.zip]

Archive with 4 entries (3 files):
- metabolites-188485-for publishing-supplementary/
- metabolites-188485-for publishing-supplementary/Fig. S1 & Fig. S2 (Supplementary Materials).pptx
- metabolites-188485-for publishing-supplementary/Table S1 (Supplementary Materials).xlsx
- metabolites-188485-for publishing-supplementary/Table S2 (Supplementary Materials).xlsx
