# Supplementary material for: Seasonal Variation of Triacylglycerol Profile of Bovine Milk
Source: Metabolites. 2017 Jun 2;7(2):24. doi: 10.3390/metabo7020024 (PMC5487995; doi:10.3390/metabo7020024)
Supplement: Supplementary file 1 [file metabolites-07-00024-s001.zip › metabolites-188485-for publishing-supplementary/Table S1 (Supplementary Materials).xlsx]

## Sheet: Sheet1
Table S1: Pairwise correlation (r value) between different TAG groups and total fat content (n = 141)
	Fat (%)	TAG 26:0	TAG 28:1	TAG 28:0	TAG 30:1	TAG 30:0	TAG 32:1	TAG 32:0	TAG 34:1	TAG 34:0	TAG 36:1	TAG 36:0	TAG 38:1	TAG 38:0	TAG 40:2	TAG 40:1	TAG 40:0	TAG 41:0	TAG 42:2	TAG 42:1	TAG 42:0	TAG 44:1	TAG 44:0	TAG 45:2	TAG 45:1	TAG 45:0	TAG 46:2	TAG 46:1	TAG 46:0	TAG 48:3	TAG 48:2	TAG 48:1	TAG 48:0	TAG 49:2	TAG 49:1	TAG 50:5	TAG 50:4	TAG 50:3	TAG 50:2	TAG 50:1	TAG 50:0	TAG 51:4	TAG 51:3	TAG 51:2	TAG 51:1	TAG 51:0	TAG 52:6	TAG 52:5	TAG 52:4
Fat (%)	1
TAG 26:0	0.336424	1
TAG 28:1	0.407603	0.879868	1
TAG 28:0	0.406011	0.982315	0.825714	1
TAG 30:1	0.555674	0.869779	0.965935	0.85243	1
TAG 30:0	0.510876	0.917725	0.718333	0.970499	0.796184	1
TAG 32:1	0.661342	0.817994	0.873514	0.844543	0.959983	0.842551	1
TAG 32:0	0.629074	0.771719	0.551448	0.861891	0.682676	0.95126	0.780453	1
TAG 34:1	0.833571	0.590456	0.657285	0.653367	0.810838	0.724382	0.911227	0.775215	1
TAG 34:0	0.767609	0.509878	0.373584	0.599056	0.529953	0.722917	0.621411	0.872446	0.770581	1
TAG 36:1	0.883978	0.494386	0.653872	0.530441	0.78101	0.582292	0.835841	0.639451	0.934043	0.744558	1
TAG 36:0	0.743239	0.282449	0.204071	0.354025	0.350535	0.479495	0.413911	0.665494	0.630929	0.930443	0.676859	1
TAG 38:1	0.857286	0.432491	0.620306	0.441093	0.718612	0.471538	0.721614	0.522419	0.813319	0.69801	0.947905	0.712717	1
TAG 38:0	0.820013	0.462276	0.402618	0.530111	0.533674	0.629935	0.596598	0.765207	0.724931	0.934511	0.775096	0.942182	0.801266	1
TAG 40:2	0.566437	0.583286	0.837414	0.536581	0.835522	0.462826	0.776066	0.342539	0.653104	0.265564	0.752561	0.156937	0.762063	0.360312	1
TAG 40:1	0.860992	0.583787	0.725828	0.608983	0.825313	0.63593	0.862296	0.648528	0.878515	0.674977	0.94421	0.591234	0.932526	0.765126	0.836544	1
TAG 40:0	0.788191	0.490335	0.325893	0.600812	0.48483	0.739959	0.62339	0.882326	0.739733	0.91763	0.687522	0.824374	0.621005	0.913504	0.260581	0.697321	1
TAG 41:0	0.623344	0.276491	0.0696159	0.412883	0.247495	0.586378	0.445686	0.738442	0.610766	0.69579	0.464086	0.540211	0.314525	0.567506	0.0700621	0.436673	0.78865	1
TAG 42:2	0.723171	0.50702	0.676175	0.536395	0.772744	0.556809	0.850474	0.522251	0.845304	0.413735	0.823587	0.241588	0.715637	0.421288	0.855837	0.858762	0.477928	0.455047	1
TAG 42:1	0.879689	0.402112	0.448078	0.497124	0.626924	0.612646	0.787843	0.706978	0.922141	0.707253	0.866601	0.57201	0.741527	0.68584	0.577806	0.85316	0.777634	0.733692	0.866695	1
TAG 42:0	0.733101	0.263682	0.0735685	0.402276	0.265788	0.58887	0.456046	0.787766	0.666257	0.859568	0.575086	0.783371	0.468303	0.79795	0.0525493	0.52584	0.941938	0.871766	0.388838	0.761269	1
TAG 44:1	0.829997	0.174077	0.194343	0.291404	0.398262	0.449644	0.60069	0.603641	0.827039	0.661902	0.752202	0.561771	0.609525	0.607126	0.363436	0.688931	0.735227	0.787389	0.742685	0.952425	0.812963	1
TAG 44:0	0.768241	0.163114	0.0286205	0.299357	0.223516	0.489598	0.420948	0.704305	0.67425	0.826711	0.60425	0.778372	0.498304	0.77716	0.0615195	0.53275	0.902743	0.8413	0.410539	0.782366	0.982726	0.859295	1
TAG 45:2	0.589461	0.0510389	0.11843	0.139971	0.280828	0.261328	0.463865	0.35334	0.655734	0.329347	0.535425	0.195784	0.35596	0.213247	0.328713	0.453934	0.383794	0.701256	0.72033	0.778749	0.517416	0.856034	0.573718	1
TAG 45:1	0.687461	0.00910018	0.00830804	0.127695	0.200927	0.294462	0.410382	0.459736	0.671854	0.52054	0.566942	0.425165	0.408155	0.412182	0.191492	0.475383	0.575269	0.833556	0.613177	0.819863	0.724946	0.928552	0.781031	0.940623	1
TAG 45:0	0.697077	-0.00541613	-0.096897	0.126127	0.0938763	0.317334	0.299009	0.530228	0.590608	0.657015	0.51392	0.599784	0.390726	0.556738	0.0332378	0.419159	0.702768	0.900954	0.430057	0.741245	0.850054	0.867585	0.891733	0.777071	0.934793	1
TAG 46:2	0.713599	0.105551	0.240158	0.18641	0.402588	0.294064	0.574738	0.382381	0.76196	0.396862	0.696216	0.283323	0.538169	0.341129	0.491991	0.627853	0.459561	0.600008	0.836524	0.877145	0.544957	0.917636	0.620973	0.935767	0.890594	0.724365	1
TAG 46:1	0.809341	0.00723722	0.0762068	0.114866	0.274145	0.274834	0.46738	0.454184	0.754154	0.600206	0.714604	0.561538	0.59406	0.55453	0.298506	0.614079	0.636799	0.701598	0.665401	0.883838	0.751538	0.970971	0.831278	0.849378	0.930826	0.87526	0.918748	1
TAG 46:0	0.78057	0.0217471	-0.0462482	0.138516	0.138025	0.322225	0.310754	0.55572	0.620532	0.789223	0.609632	0.826147	0.552246	0.775505	0.0403471	0.507554	0.815324	0.728211	0.34201	0.716296	0.908169	0.816132	0.959221	0.528118	0.750235	0.877438	0.595671	0.846479	1
TAG 48:3	0.62989	0.00296248	0.127895	0.0714189	0.269923	0.175707	0.424517	0.267212	0.638084	0.303619	0.57806	0.213949	0.431489	0.22806	0.409318	0.485923	0.345627	0.561901	0.745271	0.755976	0.468925	0.834037	0.552803	0.931396	0.867753	0.717585	0.958792	0.86875	0.552496	1
TAG 48:2	0.709296	-0.0753869	0.107043	-0.0094486	0.260967	0.10068	0.409517	0.224912	0.670368	0.36594	0.667491	0.338593	0.562155	0.332548	0.420886	0.559185	0.372603	0.501703	0.721195	0.782701	0.485537	0.863665	0.593911	0.879458	0.862608	0.730552	0.953745	0.928645	0.64595	0.956949	1
TAG 48:1	0.832128	-0.08371	0.0343597	0.00414332	0.216074	0.154139	0.374272	0.343755	0.681646	0.580837	0.726062	0.606624	0.675696	0.581005	0.330594	0.629399	0.579229	0.590699	0.609099	0.815327	0.673967	0.898767	0.769797	0.748226	0.850232	0.824215	0.845291	0.960869	0.84084	0.80887	0.917946	1
TAG 48:0	0.782042	0.0149248	-0.0193656	0.104917	0.138223	0.263582	0.263702	0.483586	0.558736	0.772841	0.606941	0.880222	0.626981	0.828141	0.0782904	0.529849	0.775405	0.583842	0.271983	0.624552	0.81834	0.693043	0.871437	0.361276	0.596191	0.75241	0.46217	0.741039	0.957756	0.419367	0.551088	0.791055	1
TAG 49:2	0.604327	-0.160115	0.0432743	-0.114123	0.164478	-0.0240195	0.281243	0.0800005	0.523806	0.223114	0.551567	0.203251	0.469748	0.180652	0.403504	0.449675	0.205086	0.457412	0.648807	0.646654	0.327343	0.732297	0.434026	0.870861	0.824768	0.690074	0.870998	0.812999	0.502793	0.919652	0.942002	0.833951	0.414724	1
TAG 49:1	0.718164	-0.197785	-0.0457935	-0.134285	0.101675	-0.00672715	0.222039	0.167179	0.518126	0.422946	0.595731	0.470825	0.585137	0.423078	0.305539	0.513714	0.38891	0.539022	0.521976	0.664209	0.491779	0.754236	0.589432	0.738871	0.815372	0.787848	0.753121	0.839815	0.688278	0.764145	0.863279	0.919132	0.655807	0.907426	1
TAG 50:5	0.586063	0.029909	0.0860889	0.105528	0.224132	0.220339	0.3807	0.318513	0.567215	0.313775	0.495591	0.192982	0.350533	0.220309	0.351066	0.435629	0.381404	0.658496	0.684751	0.711531	0.499512	0.782196	0.549249	0.9016	0.851186	0.736189	0.867306	0.784899	0.5077	0.927207	0.839226	0.721405	0.359068	0.853231	0.731661	1
TAG 50:4	0.579512	0.0193116	0.175917	0.0613099	0.280267	0.133562	0.396361	0.187418	0.555356	0.198126	0.53883	0.0990411	0.423387	0.147996	0.510098	0.487071	0.249311	0.475431	0.764699	0.681166	0.334365	0.724775	0.409992	0.867702	0.766898	0.608278	0.893556	0.751908	0.406424	0.959722	0.893994	0.724237	0.291828	0.913026	0.74088	0.942492	1
TAG 50:3	0.613857	-0.0384131	0.199756	-0.0108754	0.297988	0.0465322	0.394732	0.100455	0.572508	0.183083	0.608328	0.136477	0.524082	0.173896	0.569895	0.53641	0.198553	0.343978	0.770975	0.674859	0.270048	0.711598	0.37331	0.818479	0.719289	0.548738	0.898953	0.771795	0.420647	0.942803	0.939488	0.782211	0.345692	0.940113	0.782312	0.846313	0.961908	1
TAG 50:2	0.734696	-0.0684198	0.194332	-0.0382875	0.313911	0.0350071	0.404575	0.126133	0.619397	0.306579	0.718405	0.32054	0.690312	0.348623	0.589876	0.650523	0.298188	0.33286	0.745831	0.725991	0.343471	0.751618	0.453449	0.736641	0.704807	0.574941	0.860966	0.821704	0.538809	0.853486	0.936159	0.887388	0.511711	0.914179	0.874112	0.745208	0.856485	0.942087	1
TAG 50:1	0.81221	-0.130245	0.0173244	-0.0742503	0.169963	0.0514799	0.265408	0.238511	0.565878	0.558343	0.690062	0.675626	0.746541	0.635199	0.345275	0.625982	0.522368	0.418848	0.48483	0.676189	0.567425	0.733616	0.65882	0.526508	0.654524	0.674906	0.654075	0.817621	0.780792	0.628932	0.785067	0.933315	0.821339	0.719138	0.889915	0.548986	0.57963	0.671847	0.846286	1
TAG 50:0	0.782484	0.00472312	0.0649047	0.0600051	0.189827	0.169605	0.26404	0.349788	0.498232	0.660882	0.638883	0.786511	0.743856	0.796378	0.285196	0.639209	0.657363	0.391619	0.345606	0.594754	0.615503	0.590402	0.668671	0.259086	0.446589	0.562574	0.410796	0.633875	0.767879	0.348096	0.514187	0.755999	0.868347	0.417869	0.683112	0.303228	0.300624	0.386098	0.595447	0.875675	1
TAG 51:4	0.441132	-0.0412034	0.11572	-0.0219053	0.177879	0.0233944	0.246386	0.0541042	0.36558	0.0626747	0.384602	-0.0198791	0.314701	0.0180415	0.469968	0.363492	0.0927798	0.408593	0.633956	0.49825	0.168505	0.529507	0.227796	0.764397	0.65453	0.518451	0.716464	0.563235	0.236505	0.819608	0.73757	0.573448	0.146678	0.875811	0.725907	0.877525	0.924538	0.862707	0.750507	0.473321	0.210485	1
TAG 51:3	0.448876	-0.0727754	0.190175	-0.077471	0.233667	-0.0635748	0.276037	-0.0569109	0.383616	-0.00313582	0.451665	-0.0507247	0.407929	-0.00228994	0.581726	0.422413	-0.00404687	0.228202	0.67554	0.484403	0.0397056	0.490774	0.127739	0.715921	0.576149	0.400476	0.7268	0.548971	0.178959	0.795862	0.773932	0.59199	0.128254	0.897997	0.736312	0.763818	0.891959	0.912746	0.837825	0.520311	0.256672	0.941036	1
TAG 51:2	0.521203	-0.094516	0.224629	-0.111813	0.268926	-0.105524	0.28507	-0.0889059	0.393298	0.0433303	0.539692	0.0493338	0.561004	0.108596	0.650243	0.532674	0.0197378	0.133856	0.657568	0.492692	0.0154679	0.468432	0.110157	0.594548	0.496729	0.335722	0.655924	0.533575	0.194231	0.667394	0.730644	0.636731	0.193701	0.844518	0.785082	0.628193	0.768753	0.839504	0.876934	0.643085	0.407787	0.823024	0.92786	1
TAG 51:1	0.676013	-0.00484905	0.227702	-0.00188398	0.289115	0.0340402	0.305092	0.104652	0.426482	0.308486	0.617619	0.362334	0.71285	0.44602	0.607511	0.669299	0.312578	0.260256	0.569572	0.544186	0.243051	0.490187	0.310167	0.421508	0.454254	0.426591	0.514074	0.531271	0.396569	0.481462	0.596111	0.677335	0.464537	0.677206	0.804489	0.495041	0.575877	0.63932	0.779908	0.77454	0.708973	0.642999	0.712988	0.870184	1
TAG 51:0	0.618424	0.295373	0.38178	0.298596	0.402956	0.305816	0.385621	0.337915	0.378442	0.458206	0.557654	0.485362	0.685719	0.655436	0.553769	0.7015	0.523556	0.25744	0.423565	0.44856	0.329203	0.303588	0.32705	0.0717228	0.170944	0.262235	0.195632	0.264895	0.349777	0.113117	0.204831	0.384108	0.472817	0.222237	0.438236	0.170967	0.204638	0.234513	0.391218	0.526662	0.725858	0.259306	0.294658	0.466289	0.796887	1
TAG 52:6	0.600542	-0.035269	0.0805803	0.0249923	0.208872	0.128982	0.346286	0.223605	0.541768	0.267058	0.522031	0.189312	0.40411	0.213447	0.39119	0.453863	0.322469	0.567358	0.674658	0.680477	0.429147	0.745901	0.494252	0.860628	0.806952	0.685298	0.846168	0.769531	0.487443	0.90566	0.847925	0.740142	0.366704	0.878648	0.768266	0.97668	0.936714	0.867657	0.798208	0.599273	0.34098	0.888557	0.798516	0.704273	0.572788	0.215079	1
TAG 52:5	0.632737	-0.0460444	0.0633506	0.00771526	0.188054	0.114258	0.308031	0.218888	0.521186	0.306873	0.534776	0.256538	0.454092	0.26014	0.404136	0.463906	0.334001	0.555066	0.650651	0.658892	0.437317	0.724951	0.502493	0.814429	0.780271	0.693995	0.813518	0.763525	0.521013	0.89505	0.84942	0.770888	0.428689	0.890456	0.810343	0.953927	0.938739	0.883178	0.832327	0.674412	0.419613	0.903392	0.818605	0.731401	0.627712	0.264471	0.974622	1
TAG 52:4	0.575276	-0.0321919	0.171381	-0.0209829	0.248007	0.0283421	0.310263	0.068926	0.462311	0.143223	0.527282	0.111259	0.497079	0.148713	0.575856	0.495082	0.161657	0.324466	0.708165	0.579524	0.215384	0.601703	0.294899	0.722344	0.625549	0.489466	0.776002	0.652706	0.340751	0.86177	0.830549	0.699417	0.29496	0.885842	0.758501	0.844057	0.946273	0.944171	0.890634	0.654175	0.379125	0.922173	0.920213	0.853749	0.696042	0.304123	0.874378	0.926734	1
TAG 52:3	0.525707	-0.0352243	0.263324	-0.0524597	0.310435	-0.0475537	0.335995	-0.0525992	0.439437	0.0288746	0.549815	0.0187041	0.548879	0.0846346	0.687672	0.531445	0.0303397	0.111709	0.729735	0.524419	0.0379654	0.507296	0.134055	0.622839	0.487012	0.304033	0.729765	0.566627	0.205166	0.771824	0.792185	0.640313	0.1955	0.836884	0.692507	0.680155	0.85767	0.928608	0.911553	0.627073	0.357572	0.82044	0.921736	0.917003	0.724794	0.321838	0.735471	0.782887	0.942465
TAG 52:2	0.62511	-0.00785224	0.307512	-0.0312859	0.355493	-0.0292389	0.354246	-0.0139995	0.451388	0.147066	0.636028	0.196125	0.719033	0.283179	0.733022	0.665121	0.140076	0.0541896	0.677842	0.536434	0.0770903	0.474514	0.164422	0.441712	0.376953	0.244682	0.600488	0.525313	0.25798	0.575114	0.680679	0.659968	0.316485	0.701855	0.703102	0.499319	0.665591	0.772758	0.882186	0.744319	0.571355	0.638463	0.769904	0.91054	0.873904	0.565358	0.586086	0.64377	0.807594
TAG 52:1	0.615038	0.29086	0.50424	0.260786	0.510443	0.228473	0.466317	0.201072	0.420687	0.284485	0.62554	0.317412	0.764642	0.517483	0.769246	0.777269	0.356631	0.0316226	0.582945	0.469394	0.142008	0.297624	0.164834	0.0874046	0.0918931	0.0657228	0.290896	0.265901	0.200647	0.189396	0.297989	0.398027	0.331539	0.272477	0.392324	0.173374	0.301637	0.386185	0.548134	0.555571	0.63511	0.28976	0.403316	0.608016	0.805649	0.865004	0.246958	0.296356	0.45066
TAG 54:6	0.473509	0.0192988	0.220604	0.0217092	0.27786	0.0483141	0.331121	0.049548	0.410339	0.044305	0.454691	-0.0310658	0.407745	0.0444671	0.596311	0.457658	0.0852793	0.288401	0.706543	0.524412	0.11245	0.511354	0.169895	0.687987	0.549263	0.381198	0.706114	0.528646	0.177384	0.773829	0.711284	0.556091	0.120954	0.80241	0.653818	0.844785	0.903536	0.860953	0.785559	0.494189	0.245163	0.930696	0.907116	0.839085	0.668175	0.301831	0.886882	0.898586	0.938461
TAG 54:5	0.346574	0.105916	0.359426	0.0631419	0.349043	0.0205925	0.331776	-0.0603496	0.295131	-0.120115	0.384785	-0.195518	0.387534	-0.0624063	0.729288	0.454867	-0.0698382	0.04555	0.690607	0.377934	-0.122927	0.294066	-0.0759028	0.480841	0.292286	0.101624	0.539679	0.296552	-0.070243	0.589769	0.530475	0.349117	-0.0786675	0.638665	0.465194	0.628049	0.770044	0.759517	0.68505	0.341512	0.1389	0.831814	0.870917	0.838968	0.660524	0.36084	0.67523	0.700846	0.857697
TAG 54:4	0.205832	0.157963	0.456632	0.0857264	0.398664	-0.00980822	0.335769	-0.152141	0.215294	-0.248992	0.322166	-0.326117	0.342769	-0.166062	0.781893	0.415786	-0.215156	-0.174178	0.64331	0.249172	-0.318951	0.118995	-0.275393	0.310718	0.0818464	-0.13682	0.403117	0.113616	-0.267623	0.4177	0.379545	0.170144	-0.247973	0.478273	0.275678	0.388701	0.596538	0.638118	0.569	0.180463	0.0197215	0.656366	0.780118	0.774544	0.564087	0.318396	0.435951	0.456195	0.698269
TAG 54:3	0.246755	0.232147	0.539291	0.149107	0.470327	0.0393234	0.378689	-0.114673	0.223146	-0.194031	0.374671	-0.244507	0.443653	-0.0551438	0.839626	0.505516	-0.154911	-0.239876	0.616706	0.238527	-0.318321	0.0664378	-0.287155	0.162702	-0.03124	-0.226821	0.294172	0.0449084	-0.276617	0.259276	0.266205	0.128164	-0.21682	0.340851	0.21006	0.230359	0.437264	0.503594	0.510632	0.196748	0.087158	0.49305	0.633458	0.727718	0.603616	0.439388	0.300415	0.320887	0.576191
TAG 54:2	0.281312	0.350891	0.615715	0.269102	0.539356	0.152885	0.432152	-0.00674478	0.234976	-0.0991185	0.397499	-0.145031	0.494579	0.0835251	0.851608	0.57991	-0.0313344	-0.224755	0.581398	0.239344	-0.255496	0.024834	-0.24833	0.026676	-0.120882	-0.265055	0.182075	-0.0251757	-0.254327	0.111663	0.130967	0.060737	-0.161475	0.179291	0.117693	0.103385	0.287407	0.347667	0.391897	0.165352	0.159647	0.344633	0.472222	0.6054	0.598178	0.586964	0.170276	0.188799	0.429877
TAG 54:1	0.316424	0.498386	0.660317	0.432833	0.588206	0.32563	0.479705	0.181947	0.255839	0.0812708	0.401266	0.036959	0.515441	0.292841	0.765872	0.629462	0.176828	-0.135509	0.481217	0.239818	-0.105492	-0.00633063	-0.132513	-0.128507	-0.193642	-0.244642	0.0341469	-0.0909419	-0.162851	-0.0707965	-0.0445851	-0.0176146	-0.0397826	-0.0369872	0.000699362	-0.0468502	0.0775232	0.114399	0.191304	0.112706	0.262253	0.127241	0.216663	0.365566	0.525475	0.736711	0.000362394	0.0135587	0.192922
TAG 54:0	0.494155	0.51922	0.551647	0.503568	0.53749	0.467368	0.484158	0.423192	0.360815	0.406498	0.478946	0.390567	0.590618	0.605759	0.578156	0.682199	0.504968	0.165405	0.397128	0.363128	0.244509	0.159837	0.203592	-0.0776759	-0.0164497	0.0555445	0.0504212	0.0726822	0.175801	-0.0522664	-0.0117116	0.139454	0.300392	-0.0340298	0.132866	0.0133887	0.0340971	0.0345413	0.14965	0.268937	0.515941	0.0649925	0.0770487	0.216336	0.54417	0.874996	0.036822	0.0603351	0.104564
TAG 56:6	0.462155	-0.0492561	0.157283	-0.0499735	0.210016	-0.0236314	0.254179	-0.00512046	0.339075	0.0434237	0.421047	0.0134544	0.415596	0.0931197	0.522942	0.44861	0.0855793	0.24008	0.593957	0.470564	0.0912185	0.450453	0.151016	0.569935	0.481014	0.348577	0.593932	0.476431	0.181571	0.626335	0.619241	0.539408	0.158476	0.720916	0.661548	0.741679	0.760421	0.73107	0.727013	0.52137	0.341346	0.820339	0.805116	0.815071	0.742923	0.42057	0.821774	0.817157	0.810251
TAG 56:5	0.467882	0.136389	0.351041	0.111665	0.356868	0.089461	0.35583	0.0466887	0.328546	0.0285815	0.441252	-0.0145883	0.482078	0.157708	0.688678	0.568247	0.123645	0.144173	0.644986	0.445354	0.0209842	0.335712	0.0561774	0.398865	0.298735	0.176803	0.472376	0.32092	0.0629565	0.46563	0.456152	0.393857	0.0963394	0.545791	0.507417	0.569502	0.637668	0.618538	0.62609	0.427219	0.360616	0.714601	0.730269	0.776485	0.785675	0.630343	0.641227	0.641959	0.71503
[truncated: 12 more columns]
