# Supplementary material for: Seasonal Variation of Triacylglycerol Profile of Bovine Milk
Source: Metabolites. 2017 Jun 2;7(2):24. doi: 10.3390/metabo7020024 (PMC5487995; doi:10.3390/metabo7020024)
Supplement: Supplementary file 1 [file metabolites-07-00024-s001.zip › metabolites-188485-for publishing-supplementary/Table S2 (Supplementary Materials).xlsx]

## Sheet: Sheet1
Table S2: Statistical comparisons between the eight months for each TAG group (n = 15 -19)
	TAG 26:0	TAG 28:0	TAG 30:0	TAG 32:0	TAG 34:0	TAG 36:0	TAG 38:0	TAG 40:0	TAG 41:0	TAG 42:0	TAG 44:0	TAG 45:0	TAG 46:0	TAG 48:0	TAG 50:0	TAG 51:0	TAG 54:0	TAG 26:1	TAG 28:1	TAG 30:1	TAG 32:1	TAG 34:1
2013-10-01	0.131 a	0.303 a	0.538 a	1.108 a	3.047 a	6.184 cd	5.680 ab	3.465 ab	0.453 a	2.964 ab	2.465 ab	0.495 ab	2.345 c	1.969 c	1.615 d	0.175 cd	0.068 ab	0.018 a	0.077 a	0.182 a	0.409 a	0.875 a
2013-11-01	0.108 ab	0.254 b	0.468 ab	1.006 ab	3.095 a	6.734 c	6.176 a	3.603 a	0.454 a	3.092 ab	2.577 ab	0.520 ab	2.516 bc	2.170 c	2.267 abc	0.226 a	0.074 a	0.014 abcd	0.062 abc	0.151 bc	0.347 b	0.779 b
2013-12-01	0.108 ab	0.247 b	0.442 b	0.944 bc	3.056 a	6.923 c	6.276 a	3.414 abc	0.381 ab	2.784 ab	2.319 b	0.443 b	2.329 c	2.068 c	2.141 c	0.216 ab	0.077 a	0.016 ab	0.068 ab	0.159 ab	0.344 bc	0.764 b
2014-01-01	0.106 b	0.244 b	0.435 b	0.941 bc	3.102 a	7.109 bc	6.415 a	3.355 abc	0.365 ab	2.717 ab	2.305 b	0.432 b	2.359 c	2.154 c	2.355 abc	0.223 a	0.076 a	0.016 abc	0.067 abc	0.157 abc	0.342 bc	0.765 b
2014-02-01	0.070 c	0.175 c	0.345 c	0.837 cd	3.201 a	8.153 ab	6.539 a	3.385 abc	0.402 ab	3.010 ab	2.637 ab	0.537 ab	2.912 ab	2.557 ab	2.538 a	0.209 abc	0.068 ab	0.010 de	0.045 d	0.119 d	0.278 d	0.711 b
2014-03-01	0.069 c	0.173 c	0.346 c	0.839 cd	3.190 a	8.461 a	6.407 a	3.393 abc	0.405 ab	3.331 a	2.926 a	0.574 a	3.281 a	2.863 a	2.473 ab	0.167 d	0.049 bc	0.009 e	0.042 d	0.114 d	0.269 d	0.717 b
2014-04-01	0.075 c	0.180 c	0.340 c	0.770 d	2.791 ab	6.797 c	5.535 ab	2.866 bc	0.364 ab	2.652 ab	2.407 ab	0.516 ab	2.690 bc	2.307 bc	2.173 bc	0.161 d	0.044 c	0.011 cde	0.051 cd	0.130 cd	0.295 cd	0.751 b
2014-05-01	0.071 c	0.170 c	0.320 c	0.710 d	2.355 b	5.409 d	4.912 b	2.750 c	0.344 b	2.480 b	2.289 b	0.482 ab	2.455 bc	2.108 c	2.153 bc	0.181 bcd	0.058 abc	0.012 bcde	0.052 bcd	0.129 cd	0.298 bcd	0.725 b
Pr > F	< 0.0001	< 0.0001	< 0.0001	< 0.0001	< 0.0001	< 0.0001	< 0.0001	0.000936572	0.00321174	0.0122601	0.00917197	0.00179292	< 0.0001	< 0.0001	< 0.0001	< 0.0001	< 0.0001	< 0.0001	< 0.0001	< 0.0001	< 0.0001	< 0.0001
Significant	Yes	Yes	Yes	Yes	Yes	Yes	Yes	Yes	Yes	Yes	Yes	Yes	Yes	Yes	Yes	Yes	Yes	Yes	Yes	Yes	Yes	Yes
	TAG 36:1	TAG 38:1	TAG 40:1	TAG 42:1	TAG 44:1	TAG 45:1	TAG 46:1	TAG 48:1	TAG 49:1	TAG 50:1	TAG 51:1	TAG 52:1	TAG 54:1	TAG 40:2	TAG 42:2	TAG 45:2	TAG 46:2	TAG 48:2	TAG 49:2	TAG 50:2	TAG 51:2	TAG 52:2
2013-10-01	2.568 a	5.915 a	4.331 a	2.888 a	2.924 a	0.478 ab	3.331 abc	4.380 b	1.068 b	5.513 d	0.784 a	2.502 ab	0.437 ab	2.753 a	1.515 a	0.151 ab	1.587 ab	2.214 c	0.439 bc	3.491 bc	0.754 ab	4.343 ab
2013-11-01	2.461 ab	5.964 a	4.107 ab	2.719 ab	2.771 ab	0.466 abc	3.188 bc	4.417 b	1.154 ab	5.744 cd	0.895 a	2.687 ab	0.428 ab	2.405 ab	1.297 b	0.136 abc	1.391 bc	2.044 c	0.438 bc	3.365 c	0.788 ab	4.330 ab
2013-12-01	2.567 a	6.424 a	4.323 a	2.596 ab	2.533 ab	0.395 bc	2.930 c	4.176 b	1.072 b	5.636 d	0.862 a	2.816 a	0.474 a	2.755 a	1.331 b	0.119 bc	1.321 c	1.996 c	0.420 c	3.421 c	0.796 ab	4.568 ab
2014-01-01	2.566 a	6.401 a	4.232 ab	2.596 ab	2.520 b	0.376 c	2.954 c	4.312 b	1.081 b	5.853 bcd	0.857 a	2.853 a	0.455 a	2.591 ab	1.273 b	0.111 c	1.296 c	2.010 c	0.407 c	3.465 bc	0.784 ab	4.632 ab
2014-02-01	2.422 ab	6.179 a	3.886 abc	2.522 b	2.723 ab	0.452 abc	3.425 ab	5.006 a	1.305 a	6.685 a	0.883 a	2.448 abc	0.305 bcd	1.876 cd	1.039 c	0.118 bc	1.254 c	2.101 c	0.431 bc	3.380 c	0.748 ab	4.241 ab
2014-03-01	2.317 b	5.733 a	3.468 c	2.512 b	2.855 ab	0.490 ab	3.754 a	5.226 a	1.303 a	6.932 a	0.787 a	1.868 c	0.186 d	1.643 d	0.992 c	0.130 abc	1.359 bc	2.320 bc	0.468 abc	3.483 bc	0.686 b	3.843 b
2014-04-01	2.465 ab	6.108 a	3.792 bc	2.591 ab	2.852 ab	0.480 ab	3.699 a	5.088 a	1.274 a	6.490 ab	0.779 a	2.156 bc	0.238 cd	2.212 bc	1.236 b	0.144 abc	1.586 ab	2.688 ab	0.532 ab	3.958 ab	0.805 ab	4.650 ab
2014-05-01	2.364 ab	5.821 a	3.980 ab	2.748 ab	2.948 a	0.495 a	3.758 a	5.150 a	1.287 a	6.366 abc	0.874 a	2.590 ab	0.374 abc	2.456 ab	1.357 ab	0.156 a	1.707 a	2.720 a	0.547 a	4.076 a	0.901 a	5.093 a
Pr > F	0.0074571	0.0318305	< 0.0001	0.00156368	0.00423485	0.000416679	< 0.0001	< 0.0001	< 0.0001	< 0.0001	0.0243671	< 0.0001	< 0.0001	< 0.0001	< 0.0001	0.000303389	< 0.0001	< 0.0001	0.00010158	< 0.0001	0.0720819	0.0107351
Significant	Yes	Yes	Yes	Yes	Yes	Yes	Yes	Yes	Yes	Yes	Yes	Yes	Yes	Yes	Yes	Yes	Yes	Yes	Yes	Yes	No	Yes
	TAG 54:2	TAG 48:3	TAG 50:5	TAG 50:4	TAG 50:3	TAG 51:4	TAG 51:3	TAG 52:6	TAG 52:5	TAG 52:4	TAG 52:3	TAG 54:7	TAG 54:6	TAG 54:5	TAG 54:4	TAG 54:3	TAG 56:8	TAG 56:7	TAG 56:6	TAG 56:5	TAG 56:4
2013-10-01	1.537 a	0.710 abc	0.129 ab	0.416 abc	1.352 abc	0.076 ab	0.257 ab	0.051 ab	0.222 a	0.727 ab	2.045 ab	0.029 ab	0.141 ab	0.434 a	0.895 a	1.806 a	0.010 ab	0.039 abc	0.090 ab	0.064 abc	0.040 ab
2013-11-01	1.371 abc	0.635 cd	0.128 ab	0.392 abcd	1.243 cd	0.078 ab	0.256 ab	0.054 ab	0.234 a	0.708 ab	1.884 abc	0.029 ab	0.137 abc	0.398 a	0.757 a	1.541 ab	0.011 a	0.040 ab	0.104 ab	0.071 ab	0.044 ab
2013-12-01	1.610 a	0.620 cd	0.121 ab	0.389 abcd	1.289 bcd	0.079 ab	0.265 ab	0.050 ab	0.226 a	0.732 ab	2.020 ab	0.028 ab	0.137 abc	0.421 a	0.872 a	1.837 a	0.010 ab	0.037 abc	0.092 ab	0.067 abc	0.044 ab
2014-01-01	1.485 a	0.593 cd	0.112 ab	0.365 bcd	1.262 bcd	0.071 ab	0.255 ab	0.046 b	0.212 a	0.683 ab	1.960 abc	0.026 ab	0.129 abc	0.391 ab	0.818 a	1.672 a	0.009 ab	0.037 abc	0.094 ab	0.067 abc	0.047 ab
2014-02-01	0.931 cd	0.547 d	0.109 b	0.315 d	1.075 d	0.062 b	0.209 b	0.048 b	0.210 a	0.581 b	1.553 c	0.021 b	0.111 bc	0.291 bc	0.494 bc	1.049 bc	0.007 b	0.031 bc	0.092 ab	0.058 bcd	0.038 bc
2014-03-01	0.614 d	0.651 bcd	0.115 ab	0.341 cd	1.203 cd	0.066 ab	0.220 b	0.049 ab	0.225 a	0.642 ab	1.647 bc	0.022 b	0.107 c	0.270 c	0.426 c	0.765 c	0.007 b	0.028 c	0.079 b	0.044 d	0.027 c
2014-04-01	0.987 bcd	0.804 ab	0.130 ab	0.439 ab	1.527 ab	0.080 ab	0.273 ab	0.055 ab	0.247 a	0.796 a	2.192 a	0.027 ab	0.132 abc	0.361 abc	0.694 ab	1.303 abc	0.009 ab	0.035 abc	0.088 ab	0.052 cd	0.036 bc
2014-05-01	1.452 ab	0.818 a	0.144 a	0.459 a	1.580 a	0.086 a	0.295 a	0.064 a	0.256 a	0.804 a	2.268 a	0.031 a	0.153 a	0.427 a	0.855 a	1.772 a	0.011 a	0.046 a	0.117 a	0.076 a	0.052 a
Pr > F	< 0.0001	< 0.0001	0.0375045	< 0.0001	< 0.0001	0.0273429	0.00810857	0.0121128	0.123833	0.000425521	< 0.0001	0.00231796	0.00135397	< 0.0001	< 0.0001	< 0.0001	0.000314565	0.000387629	0.00677326	< 0.0001	< 0.0001
Significant	Yes	Yes	Yes	Yes	Yes	Yes	Yes	Yes	No	Yes	Yes	Yes	Yes	Yes	Yes	Yes	Yes	Yes	Yes	Yes	Yes
